# Supplementary material for: Dual leucine zipper kinase is necessary for retinal ganglion cell axonal regeneration in Xenopus laevis
Source: PNAS Nexus. 2023 Mar 30;2(5):pgad109. doi: 10.1093/pnasnexus/pgad109 (PMC10162689; doi:10.1093/pnasnexus/pgad109)
Supplement: pgad109_Supplementary_Data [file pgad109_supplementary_data.zip]

Archive with 9 entries (9 files):
- PNASNEXUS-PNASNEXUS-2023-00079-T-s05.ips
- PNASNEXUS-PNASNEXUS-2023-00079-T-s06.ips
- PNASNEXUS-PNASNEXUS-2023-00079-T-s07.ips
- PNASNEXUS-PNASNEXUS-2023-00079-T-s08.ips
- PNASNEXUS-PNASNEXUS-2023-00079-T-s09.ips
- PNASNEXUS-PNASNEXUS-2023-00079-T-s01.docx
- PNASNEXUS-PNASNEXUS-2023-00079-T-s02.docx
- PNASNEXUS-PNASNEXUS-2023-00079-T-s03.gif
- PNASNEXUS-PNASNEXUS-2023-00079-T-s04.avi
